# Supplementary material for: Study on the Application of Fluorinated Polyimide in the Acidic Corrosion Protection of 3-nitro-1,2,4-trizole-5-one (NTO)-Based Explosive Formulations
Source: Polymers (Basel). 2024 Jun 7;16(12):1624. doi: 10.3390/polym16121624 (PMC11207994; doi:10.3390/polym16121624)
Supplement: Supplementary file 1 [file polymers-16-01624-s001.zip]

Archive with 1 entries (1 files):
- polymers-2993860-supplementary.pdf
